# Supplementary material for: EGFRvIII Confers Sensitivity to Saracatinib in a STAT5-Dependent Manner in Glioblastoma
Source: Int J Mol Sci. 2024 Jun 6;25(11):6279. doi: 10.3390/ijms25116279 (PMC11172708; doi:10.3390/ijms25116279)
Supplement: Supplementary file 1 [file ijms-25-06279-s001.zip]

Archive with 1 entries (1 files):
- ijms-3019325 - supplementary.pptx
